# Supplementary material for: Characterization of challenging forensic DNA traces using advanced molecular technologies
Source: Int J Legal Med. 2025 Mar 1;139(4):1511–27. doi: 10.1007/s00414-025-03448-8 (PMC12170681; doi:10.1007/s00414-025-03448-8)
Supplement: Supplementary file 11 — DNA concentration results from 100 suboptimal casework samples. The table shows, for each sample, the concentration obtained by qPCR with the primers Alu115 and Alu247, the fragmentation rate (the ratio between Alu115 /Alu247), the average concentration obtained from the Alu115 and Alu247 primers, the concentration obtained using the Investigator® Quantiplex® Pro Kit (QPP) with 91 bp and 353 bp fragments, the Qiagen fragmentation indicator, the fragmentation rate QPP (the ratio between QPP 91 bp / QPP 353 bp), the average concentration obtained from both QPP frangments, index of integrity (INTI), 1/INTI, the total DNA concentration obtained by the FPS, the non-human DNA concentration (the difference between the total DNA and the human DNA), and finally the ratio between the non-human DNA and the human DNA. Sample 69 has no results because there was not enough material to perform the analyses. (XLSX 23.1 KB) [file 414_2025_3448_MOESM6_ESM.xlsx]

## Sheet: File S5
Samples	Alu115 (pg/µl)	Alu247 (pg/µl)	Alu Fragmentation rate	Mean Alu(pg/µl)	QPP 91bp (pg/µl)	QPP 353bp (pg/µl)	QPP Fragmentation rate	Mean QPP (pg/µl)	Qiagen indicator	INTI	fragmentation rate (1/ INTI)	Total DNA (pg/µl)	non human DNA (pg/µl)	Ratio Non human DNA/ human DNA
Sample1	0	0.000	-	0.000	0.492	0.009	54.7	0.25	possible degradation	-	-	3310.800	3310.800	-
Sample2	0.464	0.096	4.8	0.280	0.389	0.078	5.0	0.234	possible degradation	-	-	184.900	184.620	658.886
Sample3	0.061	0.017	3.6	0.039	0.022	0	-	0.022	-	-	-	428.000	427.961	11001.6
Sample4	0.000	0.000	-	0.000	0.183	0	-	0.183	-	-	-	389.400	389.400	-
Sample5	0.000	0.000	-	0.000	0.632	0.074	8.5	0.353	possible degradation	-	-	392.400	392.400	-
Sample6	0.000	0.000	-	0.000	0.964	0.027	35.7	0.496	possible degradation	0.1	6.8	902.100	902.100	-
Sample7	0.000	0.000	-	0.000	0.147	0.029	5.1	0.088	possible degradation	-	-	142.900	142.900	-
Sample8	0.528	0.161	3.3	0.345	0.185	0	-	0.185	-	-	-	47.300	46.956	136.3
Sample9	0.000	0.000	-	0.000	0.198	0.075	2.6	0.136	not degradation	-	-	239.200	239.200	-
Sample10	1.499	0.191	7.8	0.845	0.198	0.019	10.4	0.108	possible degradation	-	-	221.300	220.455	260.893
Sample11	0.714	0.529	1.3	0.621	0.266	0.096	2.8	0.181	not degradation	-	-	456.600	455.979	733.97
Sample12	2.420	IM*	-	-	0.28	0.108	2.6	0.194	not degradation	1.2	0.8	119.300	116.880	-
Sample13	1.768	0.000	-	0.884	0.301	0.148	2.0	0.225	not degradation	-	-	132.500	131.616	148.887
Sample14	0.567	0.347	1.6	0.457	0.31	0.012	25.8	0.161	possible degradation	-	-	56.000	55.544	121.673
Sample15	1.875	1.090	1.7	1.483	0.628	0.34	1.8	0.484	not degradation	0.8	1.2	236.900	235.418	158.798
Sample16	3.295	1.345	2.4	2.320	1.469	0.305	4.8	0.887	not degradation	0.4	2.7	91.700	89.380	38.5259
Sample17	2.475	0.581	4.3	1.528	1.502	0.204	7.4	0.853	not degradation	-	-	1055.600	1054.072	689.951
Sample18	2.955	0.848	3.5	1.902	1.867	0.502	3.7	1.184	not degradation	0.5	2.1	691.300	689.340	362.555
Sample19	6.6	2.270	2.9	4.435	2.275	0.464	4.9	1.37	not degradation	0.5	2.1	1215.200	1210.765	273.002
Sample20	0.231	0.000	-	0.116	0.2	0	-	0.2	-	-	-	149.800	149.685	1295.97
Sample21	0.098	0.023	4.3	0.060	0	0	-	0	-	-	-	79.100	79.040	1314.05
Sample22	0.092	0.015	6.3	0.053	0.028	0	-	0.028	-	-	-	181.600	181.547	3406.13
Sample23	0.141	0.04	3.5	0.091	0.048	0.017	2.8	0.032	not degradation	-	-	93.000	92.910	1026.62
Sample24	0.173	0.053	3.3	0.113	0.057	0	-	0.057	-	-	-	54.700	54.587	483.929
Sample25	0.261	0.186	1.4	0.224	0.071	0.047	1.5	0.059	not degradation	-	-	1.000	0.777	3.47427
Sample26	0.137	0.078	1.8	0.107	0.083	0.021	4.0	0.052	not degradation	-	-	0.400	0.293	2.72613
Sample27	0.438	0.261	1.7	0.350	0.088	0.015	5.9	0.051	possible degradation	-	-	23.700	23.351	66.8112
Sample28	0.050	0.011	4.4	0.031	0.141	0.036	3.9	0.089	not degradation	0.5	1.9	5.200	5.170	168.657
Sample29	0.396	0.349	1.1	0.373	0.163	0.05	3.3	0.107	not degradation	-	-	96.700	96.328	258.597
Sample30	0.535	0.042	12.8	0.288	0.051	0.034	1.5	0.042	not degradation	-	-	194.500	194.212	673.469
Sample31	0.000	0.000	-	0.000	0.197	0.081	2.4	0.139	not degradation	-	-	377.600	377.600	-
Sample32	0.632	0.412	1.5	0.522	0.21	0.088	2.4	0.149	not degradation	-	-	52.300	51.778	99.1916
Sample33	0.530	0.199	2.7	0.365	0.219	0	-	0.219	-	-	-	17.000	16.636	45.6392
Sample34	0.895	0.436	2.1	0.666	0.297	0.053	5.6	0.175	possible degradation	0.1	9.7	16.200	15.535	23.3426
Sample35	0.772	0.376	2.1	0.574	0.37	0.092	4.0	0.231	not degradation	0.8	1.3	11.700	11.126	19.3833
Sample36	2.030	0.907	2.2	1.469	0.417	0.082	5.1	0.25	not degradation	-	-	30.500	29.032	19.7695
Sample37	1.180	0.324	3.6	0.752	0.423	0.027	15.7	0.225	possible degradation	0.3	3.3	8.100	7.348	9.77128
Sample38	1.520	0.622	2.4	1.071	0.447	0.039	11.5	0.243	possible degradation	0.4	2.3	205.900	204.829	191.25
Sample39	0.411	0.098	4.2	0.254	0.546	0.034	16.1	0.29	possible degradation	-	-	5.800	5.5458	21.8122
Sample40	1.270	0.449	2.8	0.860	0.56	0.053	10.6	0.306	possible degradation	-	-	9.700	8.841	10.2856
Sample41	2.100	1.790	1.2	1.945	0.602	0.281	2.1	0.441	not degradation	0.5	2.0	39.400	37.455	19.2571
Sample42	1.350	0.497	2.7	0.924	0.607	0.053	11.5	0.33	possible degradation	-	-	30.700	29.777	32.2431
Sample43	0.000	0.000	-	0.000	0.085	0.023	3.7	0.054	not degradation	-	-	86.900	86.900	-
Sample44	2.780	1.820	1.5	2.300	0.638	0.155	4.1	0.397	not degradation	0.3	2.9	371.500	369.200	160.522
Sample45	1.730	1.010	1.7	1.370	0.653	0.243	2.7	0.448	not degradation	-	-	22.000	20.630	15.0584
Sample46	1.850	1.200	1.5	1.525	0.689	0.275	2.5	0.482	not degradation	0.3	3.9	128.900	127.375	83.5246
Sample47	1.360	0.809	1.7	1.085	0.699	0.195	3.6	0.447	not degradation	0.6	1.8	6.400	5.316	4.90134
Sample48	2.020	1.040	1.9	1.530	0.719	0.109	6.6	0.414	not degradation	-	-	362.500	360.970	235.928
Sample49	3.230	2.540	1.3	2.885	0.85	0.627	1.4	0.738	not degradation	1.1	0.9	99.200	96.315	33.3847
Sample50	2.480	1.570	1.6	2.025	0.85	0.206	4.1	0.528	not degradation	0.4	2.6	45.900	43.875	21.6667
Sample51	1.700	0.220	7.7	0.960	0.913	0.053	17.2	0.483	possible degradation	0.2	5.3	243.200	242.240	252.333
Sample52	2.970	1.510	2.0	2.240	0.955	0.142	6.7	0.549	not degradation	0.5	2.2	41.100	38.860	17.3482
Sample53	1.940	0.825	2.4	1.383	0.963	0.175	5.5	0.569	possible degradation	0.3	3.0	182.100	180.718	130.718
Sample54	1.680	0.802	2.1	1.241	1.258	0.496	2.5	0.877	not degradation	0.5	2.2	38.700	37.459	30.1845
Sample55	1.150	0.146	7.9	0.648	1.344	0.038	35.4	0.691	possible degradation	0.1	15.4	42.500	41.852	64.5864
Sample56	3.720	1.880	2.0	2.800	1.396	0.277	5.0	0.836	possible degradation	0.5	2.0	29.500	26.700	9.53571
Sample57	3.780	1.500	2.5	2.640	1.493	0.203	7.4	0.848	possible degradation	0.4	2.7	10.800	8.160	3.09091
Sample58	3.340	1.620	2.1	2.480	1.59	0.38	4.2	0.985	not degradation	0.6	1.6	28.000	24.520	9.8871
Sample59	11.900	8.920	1.3	10.410	1.708	0.34	5.0	1.024	possible degradation	0.6	1.6	133.800	123.390	11.853
Sample60	2.520	1.040	2.4	1.780	1.793	0.212	8.5	1.002	possible degradation	0.4	2.8	6.800	5.020	2.82022
Sample61	0.023	0.006	3.7	0.015	0	0	-	0	-	-	-	7.000	6.985	471.654
Sample62	0.187	0.014	13.9	0.100	0	0	-	0	-	-	-	28.800	28.700	286.282
Sample63	0.000	0.000	-	0.000	0	0	-	0	-	-	-	1.900	1.900	-
Sample64	0.000	0.000	-	0.000	0	0	-	0	-	-	-	1265.600	1265.600	-
Sample65	0.002	0.002	0.9	0.002	0	0	-	0	-	-	-	4.200	4.198	1801.58
Sample66	0.006	0.003	2.1	0.004	0	0	-	0	-	-	-	95.700	95.700	23397.5
Sample67	0.000	0.000	-	0.000	0	0	-	0	-	-	-	2079.500	2079.500	-
Sample68	0.000	0.000	-	0.000	0	0	-	0	-	-	-	24.300	24.300	-
Sample69	IM*	IM*	-	-	0.031	0.018	1.7	0.024	not degradation	-	-	-	-	-
Sample70	3.900	3.700	1.1	3.800	0	0	-	0	-	1.2	0.9	123.600	119.800	31.5263
Sample71	0.107	0.064	1.7	0.086	0.033	0.007	4.7	0.02	not degradation	-	-	1.300	1.214	14.1958
Sample72	0.118	0.018	6.7	0.068	0.061	0	-	0.061	-	-	-	6.700	6.632	97.7472
Sample73	0.067	0.021	3.2	0.044	0.068	0	-	0.068	-	-	-	3.000	2.956	67.6499
Sample74	0.140	0.039	3.6	0.089	0.071	0	-	0.071	-	-	-	4.600	4.511	50.5406
Sample75	1.500	0.528	2.8	1.014	0.076	0.004	19.0	0.04	possible degradation	-	-	6.100	5.086	5.01578
Sample76	0.378	0.258	1.5	0.318	0.254	0.036	7.1	0.145	possible degradation	-	-	7.500	7.182	22.5849
Sample77	0.000	0.000	-	0.000	0.257	0.046	5.6	0.151	possible degradation	-	-	615.780	615.780	-
Sample78	0.473	0.207	2.3	0.340	0.363	0.037	9.8	0.2	possible degradation	-	-	7.400	7.060	20.7647
Sample79	0.209	0.084	2.5	0.146	0.029	0	-	0.029	-	-	-	32.900	32.754	223.842
Sample80	1.110	0.500	2.2	0.805	0.459	0.11	4.2	0.284	not degradation	0.3	3.3	72.600	71.795	89.1863
Sample81	1.480	0.454	3.3	0.967	0.628	0.076	8.3	0.352	possible degradation	-	-	55.800	54.833	56.7042
Sample82	1.530	0.940	1.6	1.235	0.641	0.102	6.3	0.371	possible degradation	-	-	12.800	11.565	9.36437
Sample83	0.000	0.000	-	0.000	0.657	0.056	11.7	0.356	possible degradation	-	-	43.500	43.5	-
Sample84	1.140	0.521	2.2	0.831	0.801	0.132	6.1	0.466	possible degradation	-	-	1.900	1.070	1.28778
Sample85	1.380	0.867	1.6	1.124	0.813	0.223	3.6	0.518	not degradation	-	-	3.500	2.377	2.11526
Sample86	1.920	1.050	1.8	1.485	0.844	0.157	5.4	0.5	possible degradation	-	-	12.400	10.915	7.35017
Sample87	1.440	0.784	1.8	1.112	0.936	0.186	5.0	0.561	possible degradation	0.1	6.8	4.800	3.688	3.31655
Sample88	0.144	0.084	1.7	0.114	0.114	0.093	1.2	0.103	not degradation	-	-	86.900	86.786	764.133
Sample89	0.000	0.000	-	0.000	1.036	0.203	5.1	0.62	possible degradation	-	-	265.069	265.069	-
Sample90	2.500	1.270	2.0	1.885	1.146	0.218	5.3	0.682	possible degradation	-	-	18.500	16.615	8.81432
Sample91	2.370	0.905	2.6	1.638	1.245	0.201	6.2	0.723	possible degradation	0.2	5.3	179.900	178.263	108.863
Sample92	1.670	0.865	1.9	1.268	1.317	0.184	7.2	0.751	possible degradation	-	-	60.200	58.933	46.4951
Sample93	3.770	2.020	1.9	2.895	1.371	0.237	5.8	0.804	possible degradation	0.3	3.9	159.000	156.105	53.9223
Sample94	2.420	1.230	2.0	1.825	1.674	0.514	3.3	1.094	not degradation	0.3	3.3	104.900	103.075	56.4795
Sample95	2.880	1.820	1.6	2.350	1.736	0.239	7.3	0.988	possible degradation	0.3	3.1	97.500	95.150	40.4894
Sample96	3.270	1.680	1.9	2.475	1.75	0.264	6.6	1.007	possible degradation	0.6	1.7	35.700	33.225	13.4242
Sample97	2.970	1.520	2.0	2.245	2.129	0.216	9.9	1.172	possible degradation	0.4	2.4	131.800	129.555	57.7082
Sample98	2.780	1.510	1.8	2.145	2.189	0.534	4.1	1.361	not degradation	0.4	2.6	20.400	18.255	8.51049
Sample99	4.000	2.380	1.7	3.190	2.288	0.717	3.2	1.503	not degradation	0.6	1.8	132.200	129.010	40.442
Sample100	0.000	0.000	-	0.000	2.351	0.138	17.0	1.244	possible degradation	-	-	2680.800	2680.800	-
IM * = insufficient material
- no result
Mean	1.393	0.706	2.9	1.044	0.641	0.127	7.5	0.390				200.939	199.881	643
